# Supplementary material for: Effects of 1-Methylcyclopropene Treatment on Postharvest Quality and Metabolism of Different Kiwifruit Varieties
Source: Foods. 2024 Nov 14;13(22):3632. doi: 10.3390/foods13223632 (PMC11593305; doi:10.3390/foods13223632)
Supplement: Supplementary file 1 [file foods-13-03632-s001.zip]

Archive with 1 entries (1 files):
- foods-3303753-supplementary.pdf
